# Supplementary material for: Survey of Korean Medicine Doctors’ Practices in Treating Shoulder Pain: A Cross-Sectional Study
Source: Healthcare (Basel). 2025 Jun 20;13(13):1482. doi: 10.3390/healthcare13131482 (PMC12248967; doi:10.3390/healthcare13131482)
Supplement: Supplementary file 1 [file healthcare-13-01482-s001.zip]

Archive with 1 entries (1 files):
- healthcare-3574726-supplementary.pdf
